# Supplementary material for: Discovery of Evolutionary Loss of the Ubiquitin-like Autophagy-Related ATG12 System in a Lineage of Apicomplexa
Source: Cells. 2025 Jan 15;14(2):121. doi: 10.3390/cells14020121 (PMC11764061; doi:10.3390/cells14020121)
Supplement: Supplementary file 1 [file cells-14-00121-s001.zip]

Archive with 4 entries (4 files):
- Sup tables-v1-20241230.xlsx
- __MACOSX/._Sup tables-v1-20241230.xlsx
- Sup-Figure-ATG12loss-Revise-v6.pdf
- __MACOSX/._Sup-Figure-ATG12loss-Revise-v6.pdf
