# Supplementary material for: Discovery of Evolutionary Loss of the Ubiquitin-like Autophagy-Related ATG12 System in a Lineage of Apicomplexa
Source: Cells. 2025 Jan 15;14(2):121. doi: 10.3390/cells14020121 (PMC11764061; doi:10.3390/cells14020121)
Supplement: Supplementary file 1 [file cells-14-00121-s001.zip › Sup tables-v1-20241230.xlsx]

## Sheet: Table S1-2
	Table S1. The target genes and primer sequences for PCR.
	Target gene		Forward primer (5’-3’)	Reverse primer (5’-3’)
	BbATG3 BBOV_IV007535	1st PCR	#217 (AAGCGCATGACATACTGTTAGGTAGCGCCAGC)	#218 (TTGCGGTATTATTTGCTGCAGTTGTGTCATTCC)
		2nd PCR	#177 (TCAGGCTCGGGATCCGGGAATTCGCAGCAAGCGCATGACATACTGTTAGGTAG)	#178 (TTTACGTAGCGGCCGCTCTCGAGTTACATTGCGGTATTATTTGCTGCAGTTG)
		Subcloning into pEU	#260 (AGGATCCCGGGTACCGCGGTTCAGGCTCGGGATCCGGGAATTCG)	#261 (TCTATACAAAACTAGTGCGGCCGGAATTTACGTAGCGGCCGCTCTCGAG)
	BbATG8 BBOV_III005950	1st PCR	#212 (GCTGCCAAGAGCACTCCGGACCATTCTGGTTCGTACAG)	#213 (TCAACCCAATGAATTCTCGTTAGCATATGTCATATAG)
		2nd PCR	#179 (AGGATCCCGGGTACCGCGGTTCAGGCTCGGGATCCGGGAATTCG)	#180 (TCTATACAAAACTAGTGCGGCCGGAATTTACGTAGCGGCCGCTCTCGAG)
		Subcloning into pEU	#260 (AGGATCCCGGGTACCGCGGTTCAGGCTCGGGATCCGGGAATTCG)	#261 (TCTATACAAAACTAGTGCGGCCGGAATTTACGTAGCGGCCGCTCTCGAG)
	PfATG3 PF3D7_0905700	Cloning into pEU	#147 (AGTGGCACGAAGGATATCTCGAGTCTGATCAAATTAACGTCAAACATAAGATCG)	#148 (CCGCGGTACCCGGGATCCTCGAGTTACAGTCCAGCATTGGAATCCCTTGGAATC)
	PfATG8 PF3D7_1019900	Cloning into pEU	#143 (CGATGACAAGGGATATCTCGAGCCTTCTTTGAAAGACGAAGTCTCATT)	#144 (CGCGGTACCCGGGATCCTCGAGTTAGCCCAGACAGGACTCACAGGAAT)
	BbATG3∆AIM8	Mutagenesis	#277 (GAAGCGGTGTTGGCCGATGCTGTATATGATAATGAT)	#278 (ATCGGCCAACACCGCTTCACCAACGTCTCGTGTGACG)
	PfATG3∆AIM8	Mutagenesis	#293 (AACGACGCGCTGTTGGCCTCTTATGAAGAGGATAACAATCC)	#294 (AAGAGGCCAACAGCGCGTCGTTGTCCACAATTTTCAGGTCG)
	Table S2. Plasmids constructed in this study.
	Plasmid name
	pMRX-IPU-3xFLAG-BbATG3
	pMRX-IPU-3xFLAG-BbATG8
	pEU-E01-bls-BbATG3
	pEU-E01-bls-BbATG3∆AIM8
	pEU-E01-FLAG-BbATG8
	pEU-E01-bls-PfATG3
	pEU-E01-bls-PfATG3∆AIM8
	pEU-E01-FLAG-PfATG8

## Sheet: Table S3
Table S3. List of ATG homologs for the ATG8 and ATG12 systems in this study.
Organism	ATG8		ATG3		ATG7		ATG12		ATG5		ATG16
Plasmodium vivax P01	PVP01_0605100	>PVP01_0605100 MPSLKEEVPFESRVAETHKIRAKYPNRIPVVCEKANRSNLPEIEKKKFLVPMNMLVGEFKFILHQHINQSAYGNSMKLFREKTIYLFVNNVIPKTGLLMQELYEMYKDEDGYLYLEYSCESCFG	PVP01_0704100	>PVP01_0704100 MSEPINVKHKIGDTYRKVYSYFKPITNSSSFVKNGTLTPAEFVDAGDFLVHKFRTWEWQDVDTNRRVPHLPEGKQFLLTKNVACKQRIKDLSYIMRDVKTVENDWLLPSYEEENNATDIDEYMRHLEPPPRSVPREEKAHNHNEDASEEEDDEAIDIQNFEAHFDPNFDLIKEDDPAALNHAGLYSYGGQNENVMKIRTYDVSITYDKYYETPRIWLFGYDENGHPLKSEEIFEDISAEYSYETVTYDPHPCTGVMTASIHPCRHAEAMLNIVKNWMSEGKEPRHDLYLLFLLKFVSGVIPTIEYDFTTDVELPRDDRQ	PVP01_0926800	>PVP01_0926800 MDHTLGPKRDPSLREPPSGEKNTKKGEPNSEAAEGVDVLKHCHNEFKMDISFFTKLYEQKIEIYKHRCEYINLLSSSSVHRMNVTVNRPYRVDSSEPVVFEHPYVSCSVVEIDRNSFAVVEGEIGQAAVGSMTSEEMAQKGNVTLEDIIPNGADDKAEEPPLTMGTPKSADVRSADVRGAQGKDTNEKRRNTFSKKYRGILLNFNTLEEFLTMNSCTHINYTMSHLRSYLKRASQEKNAPGDGTKKDSIYEDSFWVYNPNELTYIEKINAYLILTFFDLQNFVCYYSLANPVVNPPVHFKLVEPSERLYFLIHPEVMYLDSRRNHINVGDLLYLSHQIDTLFEGEKPFVDSGAFLLLKFDAEEFSLHNEHLYVETYQSSLHRLG…	PVP01_1236800	>PVP01_1236800 MSDSVIRYFPNFEKKPNMRESLFSRRNRKVKIAFKSISGTAVLKKNKILINGNETLESVLSFLKKVFNRNEHIYLYINSTIKPNLDDFLADLFDLYQISNCLNISYSFTPAY	PVP01_1319000	>PVP01_1319000 MQKDNGAVPLLERPNVNEINKHIEASRLVLCLMLSEKDAPSLVSPSNYLLHVHRYMYLSNIVPKCVEHFGSFVFPLYGSKFGVYFECMWGGRKGAAAAAGGGGTPLPVHQNGNEHGGTSPLTCPIINSSTSGRPPSCGEDPNWRNSTERAEDGKPLQERIILDWRLPIGVLFDIYCDVEGEDSSFPPLEEQHTNWKRCSSGELFPDHVSVLEITPKGISESLGEAAREQKEGEDPSSNAPLNDATKGSLTGEEPCGGDEGKTDENRSKTDGEANKWRAGEPHPKHYHLRMNKQINSDWYDQQFVSIADRNVPWRLVVHFKDEENYNAHFGRGGGTKVNYDGNINLLPYNTCIPLYRGFNDFEECLIGQLKKANYVFNKNNRLLQ…	PVP01_1468000	>PVP01_1468000 MAQDWKNTILQRMKRRNAAQSQRYEEVLTSYNSLVDEKNKLTAIIASFTSENVFLLNGKHLGNSLSNRENFIPNILNHCYTQREDYGGDSVTNRDISLSVASANDGTTEGSPGGATPSGATAKTQDSLTTNGVSKGEFLQVIKEKAKADEMILLLKNGLYEKKKILNILKKQNKTLNDALVKKEQQLNDKKEKLCKLQNVLSRQKKDIKLYASSNVSLKRKINLSQKKNQKVMNEFDAIRLSYFKIWKEAFQLKTCKKNLEKEYFAIRNELLQKKIENEKLLECLLKIKKAYRRQLSKVHRHMRNRKASYSLLSEKSKTPKGRFPKKQKFFLTLYWDKLHYMHGYHSCGEPRADTHHSHGKNNIFAKKKNNLLAILGRSSTHAE…
Plasmodium yoelii yoelii 17X	PY17X_0505200	>PY17X_0505200 MPSLKEEIPFESRVAETHKIRAKYPNRIPVVCEKAHRSNLPEIEKKKFLVPMNMLVGEFKFVLHQHINQSAYGNNMKLFREKTIYLFVNNIIPKTGLLMQELYEMYKDEDGYLYLEYSCESCFG	PY17X_0418500	>PY17X_0418500 MNGHLNVMYKIGDTYRKAYSYFKPIANSSSFIKNGTLTPAEFVDAGDFLTHKFKTWEWREADENRAVPYLPEKKQFLISRNVPCKHRVKDLNNIFHNLDIIENEWIYPNFEDENNNSDIYEYINIPDLAEKTQNKEEKIPQIEKDNDDEEVIDINNFDMEKDIIKEYDPAAIDPSRLYLETFGNDNIINIRSYDISITYDKYYETPRIWLFGYNENRHPLKSEEIFEDILSDYSYKTVTYESHPCTGIMTASIHPCKHAEIMLNVINNWIGEGKEPRHDLYLLFLLKFISGVIPTIEYDFTTDIEIPSLVKNSKIEKK	PY17X_0924200	>PY17X_0924200 MEVNKCEIYSEELEKKQTYGQEKDQILKHCYNEFKIDISFFLKLHEQKINIYKLKSDYVNLISETYVKKIKVENKYKETHNLNIIEFDYPYKTTSFIEISKSSFDADQICTGLQKNDGKNDGKNDGKNDGKNDGKNDGKNDEKNDGKKEEESNRHSTKYQGVLLNFNTLEEFLNANKSKHINNSMSDIICENKEKKKEKKKERKKCIYDNSFWEYKQDELNFFEKINKYLILSYFDLKKCICYYSISNPVIKPFGHFKEIFPSKRLHIYMNEKNVYLNKEANEINVIDTIYLSQKINNCFNNHKPFVKSRVFLLLRFKSGDVSGDVSGDASGDASGECYYDEFIENSYEILANMENDENNEFYKINSFKRLYEYIFYDNINDNQ…	PY17X_1337900	>PY17X_1337900 MPYFPIRYFPSFDKKPDMNECLFSRRNKKVKIVLKSISGISILKKNKIIINGNETLVSILNFLKKIYNKEEYIYLYINSTIKPNLDDYISDLFDLYQISNSLNISYSFNPAY	PY17X_1015800	>PY17X_1015800 MKEYNKALFMEKPNIDQINNNIENSKLVLCICINENESISLIPPSYYYVHVHRYMYLSNIIPKCLEYFKSFILPFYGNTFEVYFECIGKSGKKKKKKKNSNDNSNDNIFNDDSNIDKSDDISEDKIILDWRLPIGVLFDIYCDIDDEDDYFINSQVKTNKNCKFCSNDELFYEHVNILKIQTDQINDINNFKEDKSNGVNVTESSLNKNLGEFSTNINLKDDENNDNTTINIFNNNQNDMNNINEEASHNSFIKKKNIINKKEQDIIDYKSDKKLDKYKENHSEDENLKGYSHELFKPLLEFDKETNINIKECVNFQNDNYKYYNLIGRKEINNDWYEKKFKQISYKNIPWKLILNFKGKEEYYAHMKNQKIFNNLNNGKYNSY…	PY17X_1466400	>PY17X_1466400 MGETWKTQILDRIKQRNINQNEIYENILSSYNLLVEEKNKLLAIIASLTSDNIYIRNNKNVKPLSHEHDHITNPNNNNNNNNNMNNNNMNNDFSYSHIANLLNFSKKYTNISSYNKNLDNYENIINTEDLLEAVRERKKNEEIIYILKNKLNEKEKLLNHLTKEKKVLNNCIIKKDEELFKNKKQLSILENILNRKKHEIKLYANNNKSLKYKIQLKERQNIKLVREYDYLKFTYFKLLKQIYEIKNYTKNMDKEYLSLRNELLKKKIQNENLLKYLSTSKTLYKNQLKEIQKILIKNKTKIKSNKHTKDKFIFFKKYKFYVFLYLNKLHSAKNIKDNTQNNNLCHTTNSFLIHSNDRLSIITQNNYINQVDQIYDGTSSFLDT…
Plasmodium falciparum 3D7	PF3D7_1019900	>PF3D7_1019900 MPSLKDEVSFENRVAETHKIRSKYPNRIPVVCERANRSNLPIIEKKKFLVPMNMLVGEFKFILHQHINQSAYGSNMKLFRERTIYLFVNNIVPKTGLLMQDLYEMYKDEDGYLYMEYSCESCLG	PF3D7_0905700	>PF3D7_0905700 MSDQINVKHKIGDTCRKLYSYFKTVNNTSTFIQNGTLTPSEFVDSGDFLVYKFKTWEWQEADKDRVVPYLPENKQFLITKNVPCKQRIKDLNNIVHDLKIVDNDWLLPSYEEDNNPTDIYEYLPNSEYTINDKNVQNVQNIYNYEEEEEDDNCDEAIDINNFYMENNLIKEHDPASINSTSCYSKNMLHDNLMKIRTYDVSITYDKYYQTPRIWLFGYNENGDPLKSEEIFEDILSDYSYKTVTYDPHPCTGVMTASIHPCKHAEAILNVVNNWISEEKEPRHDLYLLFLLKFISGVIPTIEYDFTTDIEIPRDSNAGL	PF3D7_1126100	>PF3D7_1126100 MKKKFEEENKPSYILKHNNNEFKIDISYFTQLHEHKINIYKLQSNYVNLCSSTYVNKIKLGFKYKLLNRYLIEFAHPFIH VRTIEINKKSFLKYENFDNEDEKNNMEPNDCTKTIENERNHINNINDGNKKVQKIWYIMNNYRNNYLGVLLNFNTLEEFL KCNKDDHINYTLEPLKCYINNEKNDICKDMNLYIHDNIYDDTFWEYKENCLTVLEKINKYVILSFFDLKKYICYYSIANP IIKPKDNYYKLIKNSTRYFFYIDSKYVYINTENRHINIIDIFYLSYKIDDYFNNYKMFLNTNIFLLLKFDNIPLHTMNNQ DYYDEYINKLYTNIECEEDQKSKKEFYQINSFYKLFEYLKLNDISQNSYHPMGNKSFNNH…	PF3D7_1470000	>PF3D7_1470000 MTENYIQYIPVFEKKPDMREILINRRNQKIKIVFKCISGTTILKKNKVLINGNETFSSLLIFLKRIFNKNDNIYLYINNNIKPNLDDYIYDLYDLYQISGSLNISYSFTPAY	PF3D7_1430400	>PF3D7_1430400 MEIGYMEVPNIKDINSNIEKSGLVLCVSLNQKESESLISPSYYYIYVHRYMYLSNIIPKCLEFFKSFILPFYGNKFGVYFECIKKEQKKSSNNNNNNNNNITYTSTNNYEEKIVLDWRLPIGVLFDIYCDLDKSQKEYIKTYEKFNDTNINMNNKKNITICSNNELFLNHINIVKLKGTDKNYDKKSNERQNQKNIYDANRNISTNTNNSSNVNHQQNCDRTDDDTLHKGDDILHKGDDILHKGDDILHKGDDILHKGDDILYKGNDILHKGDDILHKGDDILHTDAFINEKETKEGTDKKKQINRNIKNEERERGKEVKNIIVENYYEENYMKEKKIIVENGKGSTKNDVEENKKDINTHYDDIKLNNVDIYDDIKLNNVDIY…	PF3D7_1250900	>PF3D7_1250900 MKEDWKSTIQKRIVERNLNQSKKYESIMKSYNSLVEEKNNLLAIIASLTSENMYLLNNRKLNHSFESTMMTETNISRNEDIFLSNETKKGHNNNNNQNDYNNDNSLNYSRTNIITMKSPDSLSQNTITKKEFLEVIKEKGKNEELILLLKNSVNEKEKMLHILNKENNNLNNVICKREEELYEKKKDIFKLEELLNKKETQIKLYENNNKSLKTKIQLHDRKNQKYFRQYNILRFTYFKLLKQVGEMKVYNNNINQNYFSLRKEMLQKKEENEKLLNYLIHCKTSYKKELKKLYQEITNKQKKYILFKNNQFYVNLYLRKF
Plasmodium gallinaceum 8A	PGAL8A_00479100	>PGAL8A_00479100 MPSLKEEVPFENRVAETHKIRAKYPNRIPVVCEKASRSDLPAIEKKKFLVPMNMLVGEFKFILHQHINQCAYGNNMKMFREKTIYIFVNNIVPKTGLLMQELYEMYKDEDGYLYLEYSCESCLG	PGAL8A_00418200	>PGAL8A_00418200 MSDQLNVKHKIADTCRKIYSYFKPISNTSSFIKNGTLTPEEFVDAGDFLVHKFKTWEWQEADKDRNVSYLPEGKQFLITRNAPCKQRLKELNYITHDLKIVENEWLHPNYEEDNNAIDINEYPHNLPFSIRKSIKEEKEYDNDDDVIDINNFDIEDSIFNENDPASVDNPSYYYNNIRNDNTMKIRTYDISITYDKYYQTPRIWLFGYDENGNPLKPEEIFEDVLADYSYKTVTYDPHPCTGIMTASIHPCRHADAMLKIIKNWINDKKEPRHDLYLLFLLKFVSGVIPSIEYDFTTDIEIPRDYKK	PGAL8A_00352800	>PGAL8A_00352800 MNISNVPNSNNSTKSGAYYSSEKESLGILKHCCNEFKIDISFFTKLHEYKINVYKLKSDYVNLCSKTYVNKIKIGHNYKKDINYNIINFEYPYVNVSTIEINKKSFIENKKDIKEEDLQQDKKNNKIPNEENNNDTYYTKNVCYNEEYKNKKKNINRYTKNYMGILLNFNTLEEFFNTQRNNHVNYSLNDLKSYLNESSCINLGNEKNKKENIYEDSFWEYKENELNFLEKINKYIILSYLDLKKCICYYSIANPVIKPKVDYHLINYERIFFYIDSERVYLNNDRRKINVIDLFYLSYKIDNYFNNYKMFIESNAFILLKFDNKPLQNLNIKEYYEKYLDNIFNNFQIDEEEEIIYKINTFKELFEYLKRNVDNSNNNILH…	PGAL8A_00229500	>PGAL8A_00229500 MPDKIYYFPHFIKKPDMRESLTLRRNKKVKVVFRNISGATLLKKNKILINGNETFASILNFLQKIFNKNENIYLYINNAIKPNLDDFIYDLYELYKISDSLNISYSFTPAY	PGAL8A_00302000	>PGAL8A_00302000 MKPKKNIPFLEKPNIEEINNNIKESGLVLCVSLNEKESVSLVSPSYYYIYVQRYMYLSNIIPKCLEYFKSFILPFYGNKYGVYFECLKNEKENLDNDSNNKNIKNKSETIILDWRLPIGVLFDIYCDIENENAYINGKKQNLKFCSSSELFYDCINILEASSNEKDNFNNIIIKKINDANEYNNELNKDSTKNSINYSSKIECNNEINVDLDNDNINNKPISKGNIQMSLNNLKEIDNLKKKCDENKENNKDIYEKNKYFKNNSKYYKLIMKKDINNEWYEKQFLNISNKNIPWKLIVHFKGEEDYPYNLKKNDKKIYNGNINVLAYNSCIPLYKGFSDFEENIINQLKKASYIFNKSNRLIQMLPQQVEKEILYNLKNFNV…	PGAL8A_00471800	>PGAL8A_00471800 MKEWKSTIISRLKQRNISQSEKYKDILLSYNSLVEEKNKLLAIIASLSSENIFLVNNKNFSFSHEKSVSNENNSENNLIKCEKSDNYLSPILKKEFLEVIIEKGKNEELILFLKNSLNEKEKLLNILNKENEMLNNTISENEKELFKKKKEVFKLNEIINKNNLEIKFYSKNYKILKNKMELIQKNNEKLLREHEGLRFTYLKLLRQIHEMKNHKKVIDKEYFELRNEMFKKKVENENLLKYLLKCKRKHRKQLKKLEKVCLHMKRSIWRAKYIFLKKKKLRVCLYLNKMNEFHNIKRSLRELWLNYDNFQIYKNNSCKNKTKDDIVVQNVIKNLNNRKSKKINQSFKIINNYYNNSKAIKDKLSVKHYISDSSYFKNKKYN…
Babesia microti strain RI	BMR1_03g03150	>BMR1_03g03150 MPSCHRDLPFGMLDIRQSEATNIKKRYPNRIPVICERYPRTNLPILDKKKYLVPCNMMVGEFKYIIHKHLCMASAMHGSKTSFDKTVYLFAGGQVPKAGAIMQDVYEELKDPDGFLYMQYSAENILGGRGSNTTHTIAIQTIL	BMR1_01G01105	>BMR1_01G01105 MYRFQEAVRSVIGALRFEPEDDFSSSGRFSIKDFLEAGDSLVNLDIGWEWMCAKESFEIDYLPLEKHYLSKNNIKPIKFHEQPDNLKIFSDADSKELSTYENESEADGDFLMVKQPMEISTLWTILDDSSILETDTSSPSGLYRLSITYDRFYQTCRVWVEKQNDVNNDFNVLKDLLDHIKKGGGPIEGISLAIHPFTNEFAISLHPCQQVDYVQRFIETRSNTDKISPIEGMLFCINLVLASLPITSI	BMR1_03g00700	>BMR1_03g00700 MDEPIKCKIRNFECQIDDSFFVELYKRRLRSYKTAEVALCITANITNGVLQLNEASFQNTFGCTGLLVCFNTFAEFSGSCDFEMVESQYSILTHPLEVDFDNNDLNYYTSKLSKFAIFTYVDLIKLVCHYRIIPLGNFNFMGYTSQKDGIDVITTAMEKFWGFEKIFLLKNKKIKSLNSLNILTNPSKLDATIQLLVISDTESVNSMSLHLANVLSYVCNRCDLTQLYVYFANSNGVEFVKLIVKYSERWEIVNSIICGTRVLNNNNGIDMSDLASNLHFELALWRIIPELDRDKMGNLSIAILGMGTLGCAIATQLLNWGIRHITLVDSGRVSYFNIGRQSLYTLDDAKNGKLKVYAASDNLRKICPNLNVKGYNLDIPMLGY…	N.D.		N.D.		N.D.
Babesia divergens strain 1802A	Bdiv_035180	>Bdiv_035180 MSQKSDPDLSDSLADRQYEIANLRTRFQNRIPVICLASAHSTVKIERSKFLVPSNMMYAEFKYILQKHLVYQTREKPEYIGKNSTLYLYIKDTVPKSQTHMGELFRMYRSEEGILYMTYSNEYALG	Bdiv_006140	>Bdiv_006140 MYDLLLTTASELLPPTGFDFHRKGAVTPSDFINSGDYLVKTDHRWQWVEDYSDAALDYLSGSKQYLRAHSIPCLRIRPLVTQDTDDWVVCDTTCKTNVPELYDNEANDRPYRRYDVSITYDRYYETPRIWLVGFNIVGLPLSAEEMLQDVPPIYAGKTVTISRHPYTARLNMTVHPCYQMEAIRRGKDKTQPCNVQNAISLALNIWASVLPSICLMESNWNTETNVNEL	Bdiv_020810	>Bdiv_020810 MEADTVPKLPPIYVSKRKGVRTDVLTRQALIPPIFRRREPAKREAKYSRVHSNNAANCESEASAHDLYRNSLYAKYKTEF NYLSPELMLNKKCSESVRSESKRSHDYPDNGAPNVDKRRKAKSQCTDAPHNLPKSPWLDRVLPILLHLIRSKDEANDSLK TVTDEVMHLYKAGRKVDESTLRDTATTLCTIVTSIDDWCANAKNAISQRITIEEARSLMEDFRELSGGLVKVDLATDIDN DIKTCEAFGAKVRMTMTILSSSAERMVSLDKVEALLQESRHCRFLVPEVVALQSIFRNLTSIHSLIERSVLDLDVSQCES LVSVCEKGLVRLPRLDELRRHLQESVWLHSATKVCQRQVKYSLAKSLVETVPEVLREHSLYD…	N.D.		N.D.		N.D.
Babesia bigemina strain BOND	BBBOND_0308010	>BBBOND_0308010 MADRSETDSPDSLAERQFEIANLRARFHNRIPVICIAKKFSTLHIDKSKFLVPANMMYAEFKYILQKHLVTENIEKPEYVGKNAALYLYVGGIIPMAQALMGELFQKHRSEEGVLYMTYANENTLG	BBBOND_0400530	>BBBOND_0400530 MRRVHDILTGAAGNLLPTTGFDFSEKGAVTPADFMAAGDAIVAEDSRWEWVSDGSSSALDCLNADKQYLCAYDIPCLRIPKLVTSEVGDWKLCELARDAEGPAFAHRTDSEIPSLEPRIVEGDCNDLYDNGTPSRPYRRYDISITYDRYYETPRIWLIGFDAFGLPLSHNEMLNDVPSVYAGRTVTVERHPYTAELNITVHPCYQMEALHRQKSSNAAYRPENAITFALQIWSSVLPMFCLLSQQENCQSQTEA	BBBOND_0105540	>BBBOND_0105540 MDSDSAVKLPPIYVHKGKKVRTDVLTRQALVPPIFRRRESLKREARYSKVHSSDTSGEIQASANEAYCNALYLRYQTDFN YLSPELVLNKKVSGNTNIKSVGTETNKEIVSHLSNGKRRRTKSASSDSPDSVPTSPWLNRMLPILLKVMSGRDGDSNDIS SIGFKEEVLQLYKTGQKFEECNLRDVATVLSSIVSYIDDWRASAQIAISQRITIEEARGLMEEFQELSGGLVRVDLATEI DNDIKICEAFGAKVRLTMTTLSSSNDRTVSLEEVESLVQESSSCRFLVPEVVALQSIFRNLISLRSLMETSVLDLDLSEC ESLVSICEKGLVRLPRLDELRRRLQESVWLHTASKACQRQVRYSLAKSLIDNVPDVLRD…	N.D.		N.D.		N.D.
Babesia bovis T2Bo	BBOV_III005950	>BBOV_III005950 MAAKSTPDHSGSYRSGHNESSDVTERFLNRIPVVCLPRNNKVPRIARSKFLVPGNMMYAEFKYILQKHLVAENASNSVYIGKNATLYLYVADKVPVSQAAIGDLYREHRSAEGILYMTYANENSLG	BBOV_IV007535	>BBOV_IV007535 MQQAHDILLGSASTLLPNTGFDFQGKGAVTPSEFILAGDSLVATDSRWHWVLEYNGPPLDCLPSDKQLLRAHGIPCISLPKLVTRDVGEWVLCDAVYDNDSKLLDPAKGEHCTNRPTTKLYDDGVPSRPHRRYDVSITYDLYYETPRIWLIGFNTFGLTLSQHEMLQDVPSEYAGKTITLGRHPYTGELNLTVHPCCQMEALYRQNHGKSTYKPENAIIFAFDIWASVLPRFCFIPPKNNNKNASLVERNDTTAANNTAM	BBOV_IV008170	>BBOV_IV008170 MPTSYGLDTCRCSFVNGTVVVFPSLDAFRCSSFDTEFNSRAVSLDGDVLSAFGTVVDSSIWLPDGRFNRFGALRHFYIYL YIDCKACLCYYSIACPTLEPKLSDSIVDRYVFDGCHNGGLTSVTSNKQFNITPDDIELLKSVCPSPAPYLFFAFWRPDPG IVTTNLGLISVSESDHVYIDGVECSLSDVTFCGFGNILDTWALPRHWSTAMLALCHTLSLYRKSIRFMLLDLDSMSNGTT KECFPSALIYEVLFGDAPTIAGDIVMNYGYHVNPEMSINPSKDHEHIYDFSGAIDDNSAERVDAMLRLQMMTWRVVPELR PRAILDLCVCIIGVGSLGCHLVRQLLAWGVAKFILIDHGRVSNSTRQCLYSSACATQKLW…	N.D.		N.D.		N.D.
Babesia ovis Selcuk	BaOVIS_006140	>BaOVIS_006140 MAIGSTPDHSGSFSPPSLEGSDIYERFLNRIPVVCLPRNKTTVRINRSKFLVPANMMYAEFKYILQKHIVAESTANSEYIGKNATLYLYVGDVVPVSQAAIGDLFRKYRSPEGILYMTYANENSLG	BaOVIS_013640	>BaOVIS_013640 MQRAHDILTGTAGRLFPTTGFNFQGKGAVSPSEFIIAGDAIVATDRRWEWVSDYIGTPLECLPRDKQFLRAYDIPCMVLPKLVTRDVGEWTLCDAILDGGDQESSPTQGAQTANFADTDDCANNLYDSGTSNRPERRYDISITYDQYYETPRIWLIGFNAVSIISMA	BaOVIS_014110	>BaOVIS_014110 MEAETSSKLPPIYVNKSKRVRTDVLTRQALVPPIFRRREILKREAKYARVHSANVTNEAQTAADEQYRNSLYEAYKTDFN FISPELKLNRNLTKSQETKDATSGGDSDGTARKTPRRRKRQKTSLADFPDTLPSSPWLHRVTPMLFKIMAEQDEALNDPS SSTFQTKISQIHKSDERLEESTLREVANVLTKMVTYIDDWRENARKVIHQGITIEEARTLLEEFREITGGLIKVDFVTEM ENDIKSCEEFGAKVMQVMTTPSSGSDRTVSLEDVHNLVQESRTYRFLVPEVVALQSILRNLLSIRSLMERSVLELDINEC ESLAAISEKGIVHLPRLDELRRRLQESVWLHSANRVCQRQVKYSFAKNLLESVPDVLRDH…	N.D.		N.D.		N.D.
Babesia ovata strain Miyake	BOVATA_004640	>BOVATA_004640 MAERTEPDSPDSLAGRQSEIANLRARFHNRIPVICVAKKFSTLHIDKSKFLVPANMMYAEFKYILQKHLVAENIEKPERVGKNVALYLYVGGIIPMAQALMGELFQKHQSEEGVLYMTYANENTLG	Genome	>BDSA01000004 | Babesia ovata strain Miyake | 847566 to 848487 ATGCAAAGAGCTCACGATATACTGACCGGTGCCGCCGGGAATCTCCTGCCAACCACTGGT TTCGACTTTTGGGAGAAAGGTGCCGTAACTCCTGCCGATTTCACGGCAGCTGGCGATGCT ATCGTTGAAGAAGATTCCAGATGGGAGTGGTGAGTAACTGGTGCCATAATTGAACGCATT GTTAGGATATCCGATAGCTCCAGCTCTGCTCTGGATTGTCTAAGCACTGAGAAGCAATAC CTATGTGCATACGATATACCATGTCTTCGGTTACCCAAACTCGTTCGTTCCAGTTACAAA TAGGCATCAATTTTAGGTGACGTCTGACGTA…	BOVATA_020860	>BOVATA_020860 MDIKACVCYYAISSPAVKPADHHSISSHVVVEASGRFAVVKGAPSKQVRFDDIAALTNSFCASPVPYGFFAFTRYDGKLV VSNMSNVHVMDGCTIALDGTTCPLNDVTFCGFGNLSPVGSLPRHWSSAMLALCHLLKLYGKPIRFMLIDLHTSTKSVVKD SCSIAVLYEVVIEGSRESVGKINVSYGYHIGPANVLNDGNIYENTYKFWDRIDSNSRHRIDAELHLQMMKWKVIPQLSPA NITGTNICIIGAGALGCHIIRQFLAWGTRNFVVIDHAKVTNATRQCLFNVSDSTDQAYKATMACHEIKRIRPDANAIPVN MLVPMPGHFISEEELRISYTSLTNIMLKCDAVFLATDSKESRWLPSLIGAARRYYSSEME…	N.D.	-	N.D.	-	N.D.
Theileria equi strain WA	BEWA_020530	>BEWA_020530 MSNTLDEEIDSLLAERRSEIARLRSKFRNRIPVICVSSHNSSFKIERLKFLVPVNMMYGEFKYILQKHLNCQLMDNPDYYGENTTIYLYVDNSIPKMSTLLGELFKKYKSDDGIMYMVYSSENTLG	BEWA_015370	>BEWA_015370 MVILTLKEPWILTILCLPETSWSISAQTGNGTHDLSVDYLPYTKQYLRSNKVKCVKLWEPESHKCDSWNVFDDSTREIDRTTNHSKDIAGLSDDEIASRIYRSYDISITYDRYYETPRIWLFGFNQLGLPITKDEMLTDIPTEYIGKTVTAERHPFTGRLNLTIHPCYQIDAMNKLYRGKEEYRYE	BEWA_041420	>BEWA_041420 MQLLRFIPQIYNIDVSFFIKLYENKLYRYKSSCSRVRLFGLFMLDGVLRLDKHSFEDKCCRFEDCKSNSGSLRDRRALEE TYLAETVDSVGYGEEKCSCVLVEGLLILSESLEAFRNLDKEKEIRNILSVKGSNEDSSEFAPKTQSVYRFSDSNRFVVFA FVDLKGHACHYSICSPLVYPETPYTISSRSDVCSINKGDLDIILEFCKNNPLKCPIFVYNRSSGVVTNLFDCTFLDDTLS ITDETLRLEDLFFCSLSNLECGDALYRYWRSFLLQFTLANGVFSKVVHVVIIGLSELERDGDVKYKLYGIWVPQEIKFER LSISHGFKGSQSGTKYEHYYSFSDYLDPRKVCKLDEELNLQLMTWRVVPELKLDRISRLNVG…	N.D.		N.D.		N.D.
Theileria orientalis strain Shintoku	TOT_020001046	>TOT_020001046 MANNLDEELDDIIAERRNEVSKLRSKFKNRIPIVCVPSHNSTFKLERSKFLVPMNMMYGEFKYIFQKHLTCQYMDDPKFYGKNATIYLYVNNKIPKISTVLGDLFRKHKSEDGIMYMVYSSENTLG	TOT_030000585	>TOT_030000585 MRRAYEVFTTSFSHLFDPDDFGLGLGGSLNVNDFIAHGDVLVEVNKIWKWAGRSASTYDSNLPDDKQYLHSERVVCLKGIKSETTTHDSWEVAGTSEDKGEYPNNLYEDDPASLDETSYRKYDMSVTYDRYNETPRLWLRGYNQFGLPLTKDEMLEDVPEAYVGKSVTVEKHPFTGYLTLTVHPCNQKEIVNTEKENFRTNKIRQLQDLNLRGQSPTDF	TOT_010000905	>TOT_010000905 MVENALRFLSQQYSIDISFFIELYQLKLRRFKHGAAKVDVYSLLLTDGTFLLDKFSFEENRCRFGGCRGRASDAKARYAL EREITYEKEPVRDPGEECCCKTARGTLVVVDSLSDLRKFDKAALISEHIDVESIRRNSGLFPVHILDNPDAIDSDCYYKI NQFFIFCFLDLKSCTCHYYIANPVVSPGSPFCYSYFGLVESLSYTQDYNNFKLSDLNGILLHFEKHTLDDLFFLYSRRHS RVFKLTDLVFYDGEPFVNDDPTPLDYIFVCSFSSFSHGKEPPRFWRNFLLSFCKSNRLFSKNLNLVVLNVRLLEGQSTHA QAAVYTIQTPSEEDFESLSLLQGFRYMISKGVNVYEHQYSFLDAVDSSAIAKVVEELNLE…	N.D.		N.D.		N.D.
Theileria parva strain Muguga	TpMuguga_02g00338	>TpMuguga_02g00338 MGVNLDEELDDILAERKNEVSRLRSRFRNRIPVICIPSHNSPFKIERSKFLVPLNMMYGEFKYLLQKHLNCQLMDDPHHYGKNSTVYLYVNNKIPKMSTLLGDLFRKHKSEDGVLYMVYSSENTLG	TpMuguga_03g00261	>TpMuguga_03g00261 MRRAYEVFTSSFSFLFDNEGSALGLKGSLNTSNFVEYGDGLVSINKRWRWAGKTQSMYDTNLPEDKQYLYCDNVACLKLPKPESVLHESWVVPQLQDNVPDNLYEEDPVTSVETTWRTYSLTITYDRYNETARFWLRGYNQFGLPLSKDEMFEDVPEVYVGKTVTVERHPFTGFLNLTVHPCNQKEIVKREEQNLSDKNVLVNFLRMWSSAFPLINVLDGFPE	TpMuguga_01g02400	>TpMuguga_01g02400 MDENVLIFKPQVYKIDSSFFEELYHIKLRKLKQGVNNLSIKSLVTVDGTFLIDKHSFDLNDCRFGEKKEQPLAEFVRYNL EKELLSKNTENTYKNEHCTCRFVQGTLVVFDSLLELRKYDKKSFISSHFDLDSITPDTPLVSSHIFKAIGSGFEEYYYKV NHFFIFCFMDLKSRSGYYYIADPVVTTKCPFPYSYFGIVNNTTYMQSYNNFKLSDLNAILIHFKSNTLSDLFFIYSRMHS RVFRTNEFLYDGINVSLNGETVPLDSVYICSYSSFNGDKYIPKFWRNFLLSFCIENRIFGENLNLVIVNSKLFETDEIYS QALVYCIQTPSEDDFRDLSLVYSFSYHISKGSLSYEYQYSFMDHVDNEKLNLELIT…	N.D.		N.D.		N.D.
Theileria annulata strain Ankara	TA12615	>TA12615 MVVNLDEELDDILAERKNEVSRLRSKFRNRIPVICIPSHNNPFKIERSKFLVPVNMMYGEFKYLLQKHLNCQLMDDPHYYGKNSTVYLYVNNKIPKMSTLLGDLFRKHKSEDGILYMVYSSENTLG	TA03605	>TA03605 MRRAYEVFTSSFSFLFDSEGSSLGLKGSLNTSNFVEYGDDLVSINKQWKWAGKTPSMFDSNLPEDKQYLCCDNVACLRLLKSDITLHESWLVSEPHDNEADNLYEEDPASSVETSWRTYSLTITYDRYNETARFWLRGYNQFGLPLSKDEMFEDVPEVYVGKTVTVERHPFTGFLNLTVHPCNQKEIVKLENQNFRLELVKFK	TA06610	>TA06610 MDENILIFKPQVYKIDSSFFEELYHIKLKKLKQGLNNLSIKSLVTVDGTFLIDKYSFDLNHCRFGERPEQPLAEFVRYTL EKELLDKNSENVYKNDGCTCRFVQGTLVVFDSLLELRKYDKKAFISSHFDLECTTPDKPLISSHIFKKLSSGFEEYYYKV NHFFIFCFMDLKSRSGYYYIADPVVTTKSPFAYSYLGVVNNTTYMQSYNNFKLSDLNAILIHFKSNTLGDLFFIYSRLHS RVFRTKDFLYDGVNVSLNGEGVPLESVYICSYSCFNGGKDLPKFWRNFLLSFCIENRIFGENLNLVIVNSKLFETDEIYS QAFVYCIKTPSEDEFRDLSIVYGFRHHISKETLSYEYYYSFMDHVDNEKLNLELITWRILPELNLD…	N.D.		N.D.		N.D.
Eimeria tenella Houghton 2021	ETH2_0538800	>ETH2_0538800 MPSIRDEISFEKRTAEAHRIRAKYPNRIPVICEKAPRSDLPVIEKKKFLVPMNMLVGEFKYIIHKHINQCASAQGAPLTHEKTIYLFVENTAPKAGALIQEVYEQHVADDGFLYVEYSAENTLG	ETH2_1150600	>ETH2_1150600 MTGGRPKAGGGAAAAAAAAAAAAAAGGSSGTGAAGVGAASARGGRGAAAAAAAAAAAAAAAAAAAAVPPLVGPTGSSVQHRLADAGRSFLARFSAAPQTSQFIEKGTMTPQEFVDAGDLLVFKFPTWQWEPAVGKRINSWLPPDKQFLVTRGVACHRRVRDIEASLAAEAREDAEGWVLPVEAEEPEEVLSVSVSGGETNPLEKPPGGSGSSLRDTSGGALPDLKNLRDLDSLLCEDDPACADSSTSYFVRNAPDADVLSVRTYDLSITYDKYFQTPRLWLFGYNESGTPLTPVEIFEDILTDYAAKTVTVDPHPCTGVPTASIHPCKHAQVMKKVVDHWRSQGVEPRPDLALIVLLKFISSVVPTIDYDFTMDIDMGLCGPHTT…	ETH2_0304900	>ETH2_0304900 MVGKREAAPNAPPPQAPQSEQQRQKKHQQLLQRQWEQQQHRQQQHRQQQQRQHLPQRQHPPLSQHPPQQQHQPPPQQLQQHPHPQQQQQDLLAFQPFSFLIEVSFWRLLSERKLKEWRLNTPWVPLIATYSCTAAKPLQQQQHNLQHVQQGGHHAAGPCRVRIDAEALDIVHHLLQEQQQEQVEQQFEQQQHHQQPMGQEQEEEQQLLLLREWLDGGDDSSPLPSPEAAEAEAAAAAAAGAAAGAPPPPGAAAAGTSRRSALMSLPPFAARCLKSGTRPLVGLLRVYNNMEDLVAAVRSRAAAQRCLLRLEESICCCSRCSPNRQQHEHQLQNQQEAQHELQQELDLEQQQQVMYLPVNDPALWTLRLCCRDLEQQQQQQQDIDC…	ETH2_1202400	>ETH2_1202400 MSSFARDSAAAAEAAASAAAAAAEEAAAVHRGAQSDLSVSSISSSSSRTCSHSSSRIRGRSSSRICSSSSSSKMCSPSVSRVCSRSSSRICSRRSSRSEREHSCSSHQQQTRNTSSSSSSSSSKCAEQVDGACSRSSSSSRVCSRSSSRDKREDSYSSHQQQTQSCSSSSSSRCAEQVDGACSRISSRGRSNSSSRSSSSGSSKSSSSSNCSRSSSRSKDDTSECESSSNWEVHQQQQQQQQQRLLHAIDEAERLASDTLEAMQQQQQQQQQQEQQGVWLPPLGPSWSVAAHLRSLRDFKVRVRLTAVGEAPRLRLSGFLVDGLETFAAVTSFLQKALRRKQIHVYLNSSFKPQPNEYIADLFQKFAVGSRLLISYSYTPAF	ETH2_0856700	>ETH2_0856700 MMVESSREGAAPSSASSEEAAGSVEFEASERLELMESGLPLCIFLESSEVVAMRPPAPLYVFAPRVSYLPTLIDKCHEHFKPYIQPSFGQPTSPFFDFCGVPLDWRLPIGVAFDILSALKGGRARRLASCGEAEPAGEAGLGELAASGCDVELPWRLTIHFHGGAATAGGAPGAPAAPGTPGGPGGPGGRGKQVFGFAEFVGWAGFESFFLNALKQATYVMHGSAVPFQRLPKAAEVQLLAALRAAAVRDFLAGCSQLLPPLTPRHFRRIPVRLYVCGPPCLELSLSFPCFKTPRLSAAASSLEESSPRPPGSAAAAAEAPAAAAAAAAAAAGARGAGREGGAGSGQALATLGDLVHHVLPHLFPKLSARSQQPAAAAGPRPARE…	ETH2_1235600	>ETH2_1235600 MDTLETSDAAVAPAAAAAAASTEADVGEDTKVKETATLRKKYPVWRQVFLRRARIKHLLQHEWFAAVCTAHAAALEENRRLLANHASVLAVRAAAAAHGGAVSTARTGSLPTDQRLLLQATQDTVALRQQVRTIQAAAAATQRQYEKHQRHIEAELLLLQQKVQQQQQLLAEKDRDLLQQQRLLREKEEEVAEKEAQTAAARRTCLLLVQQQQQQQQAVQQAQQEAASKALEIEGYLRELLRYKQAEAASLELLQQKIHAVPPADTDSVAAFAPTVADPLGNPGTATACTRQQQLLYAEASRAAAPSRAASASSTDKEAVAGTLGAEACAAAPCSRSNNGSD
Eimeria necatrix Houghton	ENH_00014190	>ENH_00014190 MPSIRDEISFEKRTAEAHRIRAKYPNRIPVICEKAPRSDLPVIEKKKFLVPMNMLVGEFKYIIHKHINQCASAQGSPLTHEKTIYLFVENTAPKAGALIQEVYEQHVADDGFLYVEYSAENTLG	ENH_00069160	>ENH_00069160 AREDAEGWVLPVEAEEPEEVLSVSVSGGETNPLEKPPGGSGSSLRDTSDDPACADSSTSYFVRNAPDADVLSVRTYDLSITYDKYFQTPRLWLFGYNESGTPLTPVEIFEDILTDYAAKTVTVDPHPCTGVPTASIHPCKHAQVMKKVVDHWRSQGVEPRPDLALIVLLKFISSVVPTIDYDFTMDIDMGLCGPHTTKREC	ENH_00082460	>ENH_00082460 MVGKREAAPNAPPPSQASQSEQQRQKKHQQLLQRQWEQQQHRQQQHRQQQQRHHLPQRQHPPLPQHPPQQQHQPPPQQLQQQPHPQQQHQDLLAFQPFSFLIEVSFWRLLSERKLKEWRLNTPWVPLIATYSCTAAKPLQQQQHNLQHVQQGGHHAAGPCRVRIDAEALDIVHHLLREQQQEQVEQQFEQQQHHQQPLGQEQEEEQQLLLLQEWLDGGDGSSPLPSPEAAEAEAAAAAAAGAAAGAPPPPGAAAAGTSRRSALMSLPPFAARCLKSGTRPLVGLLRVYNNMEDLVAAVRSRAAAQRCLLRLEESICCCSRCSRNRQQHEHQQQNQQEAQHELQQELDLEQQQQVMHLPVNDPALWTLRLCCRDQQQQQQQQDTDS…	N.D.		ENH_00011200	>ENH_00011200 MLGSCGAAAASTSAKGEDWRSSCEFEASERLELMESGLPLCIFLESSEVVAIRPPAPLYVFVPRVSYLPTLIDKCHEHFKPYIQPSFGQPTSPFFDFGGIPIDWRLPIGVAFDILRALKGGRGQRLAAAGEAALGELAASGCDVELPWSLTVHFHGSAASREQRVFGCEEFLGWAGFESFFMNSLKQATYIINGSAVPFQRLPKAAEIQLLAALRAGAVPDFLEGCSQLLPPMTPRHFRRIPVRLYVCGPPCFELSLSFPCFKTPRVSGPAATLEDSGPLPPAVEASAGRAGVPAAAAAPPAAAAAAAAAAAAGGAGAGGRLAGREGGAGSGGQALATLGDLVHHVLPHLFPKLSGRSSQPGREAAAAAAAAAAAAATAAAAAED…	ENH_00004010	>ENH_00004010 MDTFETTSDAAVASAADAAAASTETDLGKDMKVKETATLRKKYPLWRQVFLRRARIKHLLQHEWFAAVCTAHAAALEENRRLLASHASVLAVRAAAAAHGGAISTARTGSLPTDQRLLLQTTQDTAALRQQVRAIQAAAAATQRQYEKHQRHMEAELLLLQQKVQQQQQLLAEKDRDLLQQQQLLREKEEEVAEKEAQTAAARRTCLLLVQQQQQQQQAVQQAQQEAASKALEIEGYLRELLRYKQAEAASLELLQQKIHAVPPVDTDSVAAFAPTVADSLGNPGTATAYTRQQQLLDAEASRAAAPSHAASASSTDIEAVAGTLEAEACAAAPCSRSNNGSD
Cyclospora cayetanensis isolate NF1_C8	LOC34617860	>LOC34617860 MPSIRDEISFEKRTAEARRIRAKYPNRIPVICEKAPRSDLPVIEKKKFLVPMNMLVGEFKYIIHKHINQCASSQGAPLTHEKTIYLFVENTAPKAGALIQEVYEQHVADDGFLYVEYSAENTLG	LOC34619522	>LOC34619522 MTPQEFVDAGDLLVFKFPTWQWEPAVGKRVNSWLPPDKQFLVTRGVACHRRVRDIEASLNAEAKEDGEGWVLPVDADSEELQEAPALPCAAVASSKPLVHDARPGRWGWSGAALPDLKNLRDLDSLLCEEDPACADSSTSYFVRHAPDADVVSVRTYDLSITYDKYFQTPRLWLFGYNENGTPLTPTEIFEDILTDYAAKTVTVDPHPCTGVPTASIHPCKHAQVMKKVVDHWRSQGVEPRPDLALIVLLKFISSVVPTIDYDFTMDIDMGLCGPAPPNAES	LOC34623847	>LOC34623847 MRLSGYEVQQQQQPQQQQRQTDPRQDFFESSAEPSPDPPLSAGTQTAAALCASREVYRQLPASAWPCRFVLEAFLDLKRQRAAYSVCTPAVRPAADIRAPRAAVNAAAPVTLRQIIADLNELQGDAVSEQHKELRKTQEAFSAADLSVISSKIRSLDNNASPFLAGGCFLVLKNFSSSSSSSSSSSSSSSSSSSSSSSSSSSSSSSSSSSSSSSSSSSGELGCPSSRCSARLQLLPLEALDSLRDLLPFQEQLLSQQQEEQQDAPQVYLCVMDPSSNTNALGWPLRGLLPALSARFALGGRQLSILSFRDWLLDLRVESAAAAAAAAEAAAVAAAREASKCNAAEGSSEEAALAAAAAAAAAAAAAAWGQVVAPLSRVFVAQLPTA…	N.D.		LOC34619660	>LOC34619660 MMLASQHEAAPVSPDTRCKSASVDFDASERLQLMQSGLPLCIFLESSEVVAIKPPAPLYIFVPRVSYLPTLIDKCHEHFKPYIQPSFGQPTSPFFDFGGIPIDWRLPIGIAFDILSSLKGGLSKGPGVSEMRNSPADTEISELAACGCDVQLPWCLTIHFHGSASSYLGGGATKVFSFQEFLGWASFESFFMNSLKQATYIINGSAVPFQRLPKAVEMQLLTASRTGAIAQFLDSCQQLLPTISPMHYKRIPVRLYVCGPPCFQLSLSFPCFKTNKACSPATTLDDGHSLRSSSERLDSASGVCRAGSASSATCSGTGPGWDASEGDAKALSTLGDLMHHVLPQLFPKLTRLKECAAQGLLNKTDECPEAVENDCIDTMPVNLEPG…	LOC34621996	>LOC34621996 MHLRGDTSDGADTAAPVASRRVMNTNRAAAGAEETGPPERLPLWREVFLRRARIKHLLQHDWFAAVCAAHAAAVEENRRLLANHASTLAVRSAAAAQEGLAAAATSAAAGGPCAAQTEHHLQNTPDSAVLKQQIRAIKAAAAATQRQYEQRQQQLETELLVLMQQVQQQQQLLAEKDSELLQQQRQLREKEEEIAENEAQAAATRRTCLLLVQQQQQQQQAVQKAQQEVAAKALETEGYLRELLRYKQAEAASLELLQDQMRTSASSADAHLGPSTGLTSGRDTPAAASLLRSRQEPSADSESAHAVAAARAAAGGTPTAAAALPSSSPPPNESTSIDRNCEGSCRPPLRLLRTIHMQNGSVLCCCSRPIEATAGRATAGELFVSG…
Eimeria acervulina Houghton	EAH_00002160	>EAH_00002160 MPSIRDEISFEKRTAEAHRIRAKYPNRIPVICEKAPRSDLPVIEKKKFLVPMNMLVGEFKYIIHKHINQCASSQGSPLTHEKTIYLFVENTAPKAGALIQEVYEQHVADDGFLYVEYSAENTLG	EAH_00007040	>EAH_00007040 MTDSKPPKARGAASGAGGASGGASAAGGGSRQSSGGAPAPAAAAAAGTAAAAAGGSAAGGSSLPPPLAAPAGSNVGHRLADLGRSILSRFSFVPQTSQFVDKGTMTPQEFIDAGDLLVFKFPTWQWEPAVGKRAREDAEGWVLPIDADPEELHSEPAVSLGASTDRQTSREASTGDGLSLLPETTDDPACAESSTSYFVRQAPDADVLSVRTYDLSITYDKYFQTPRLWLFGYNESGTPLTPAEIFEDILTDYAAKTVTVDPHPCTGVPTASIHPCKHAQVMKKVVDHWRSQGVEPRPDLALIVLLKFISSVVPTIDYDFTMDIDMGLCGPQTNKSKS	EAH_00001510	>EAH_00001510 MDGKKETASSASLPPEAPLPPVQQQRQSRRRRQLQQQRQQQQQQLQLQQEEPQLQQQQLQQQQQESQLQHEQEQQQQHEPQPQPQQQPQQPQQQLQQQLQQRQPQQQLQQQQQQQQQQHDLVAFQPFSFLIEVSFWRLLSERKLKDWRLSTPWVPLIATYSCTAAKPLQQQQQQQQQQQQLLRRQQRQTGQHAAGPCRVRIDADSLDIVQQLLREEQQQHTGRDAAEEQQQQQQPSRQQQEQEEEQQLQLHLLQDWLDGEGGSSPLHSPEAAEAEAAAAAAAGAAAGAPPPPAAAAAGSSRRTGLMSLPPFASKCLKSGTRPLVGLVRVYNSFADLVAAARSRAAARRCLLRMEEVICCCSSCNTHNHQQHHQQQQQQQEQQQEE…	EAH_00036060	>EAH_00036060 MSLGSNSTAAAASAADAAAAVAADTTAAGARELSAAAAAAAAEEGAATATNDQASPKRVLYMSSRSNNSSSGNSSNSSSSSSSNSSSISSPRMYSPGSTGSRSSSKSSSSRKRLDNVCLRSSSSSSSRDITSGGRRSSKSSNSRPISSRSSSKHRNSSSCSSKHRSSSNCSSRSTEYEGSSSFWAMQQQQQQQQQQRLLLAIDEAERLASDTLEAQQQQQQQQQQQNAWLPELGPSWNVEAHLRSIRDFKVRVHLTAVGEAPRLRLKDFVVDGGETFAAVVSFLQRALKRREILHASLLSSSSSNSSSKQQQTQQSMQQQQQQQQQQQQQQQQQQQQHLPLPQASAVFAYSSSSSSSMLLLQIFYVVCLGISRV	EAH_00020520	>EAH_00020520 MPTPQHEVASGSSDKELQASGLEFDASERLRLMQSGLPLCIFLESSEVVALKPPAPLYIFVPRVSYLPTLIDKCHEHFKPYIQPSFGQPTSPFFDFGGIPIDWRLPIGVAFDILSSMKGGRAKRLTASVADTSAADAGFGELSACGCDVALPWCLTIHFHGSASSYLSGGSNKVFSSPGFVGWAGFESFFINSLKQATYIINGSAVPFQRLPKAAEMQLLTASRTGAIAEFLDCCRQLLPPMTPKHFRRIPVRLYICGPPCFELSLSFPCFLTSRFSSPAQTLDGISNPFFAASGNGGTNLSSEQPKSSSVSDAPVAATAAAPSHAGGGAAAAAHTDTATLSTLGDLVHYVLPQLFPKVTRCSAQQQAASPTATNTTPTAANSCD…	EAH_00025250	>EAH_00025250 MATRHIAARAGAAAASAEFDAPREPKAAGADAAAGGLPLWRQIFLRRARIKHLLQHEWFADVCTAHAAALEENRRLLANHASILAVRSAAAAQEGVTAAAAAAAGTGSPSTDQRLLVQSAQDAAALKQQVRAIQAAAAAAQRQYEKHRRHLETELLLLQQQIQQQQQVLAEKDRELLQQQRQLREKEEEVSEKEAQAAATRRTCLLLVQQQQQQQQAVQKAQQEVAAKALETEGYLRELLRYKQAEAASLELLQQQMRSASPANADHAVATYTPACASARGIAVEGAPACARQQIQPAAEAVRAAVVAHAAAAPASAAARAAAAATSETNAGGKACSKGSSSNRSNSGASRGAAGESRPPLRLVHSDRLHAGAALCCCCSPTAAA…
Eimeria falciformis Bayer Haberkorn 1970	EfaB_PLUS_7742.g765	>EfaB_PLUS_7742.g765 MPSIRDEISFEKRTAEAHRIRAKYPNRIPVICEKAPRSDLPVIEKKKFLVPMNMLVGEFKYIIHKHINQCASAQGVPLTHEKTIYLFVENTAPKAGALIQEVYEQHVADDGFLYVEYSAENTLG	EfaB_MINUS_5792.g535	>EfaB_MINUS_5792.g535 MSDQPQEAAVGKRVNSWLPPDKQFLLTRGVACHKRVRDIEACLSSNAREDAEGWLLPVDDDPEGPQEAQSLPSSVSPVKARGDTSAADASDSAVFATQDIGRGGLPELKNLRDLDSLLCEDDPACADPSTSYFVRQAPDADVVTVRTYDLSITYDKYFQTPRLWLFGYNENGTPLTPVEIFEDILTDYAAKTVTVDPHPCTGVPTASIHPCKHAQVMKKVVDHWRSQGVEPRADLALIVLLKFISSVIPTIDYDFTMDIDMGLCGPAPSKSGP	EfaB_PLUS_17907.g1548	>EfaB_PLUS_17907.g1548 MNLLDLVSVLAACSSSKQQQQQAAAAGAAGASGSSKQQQLEQQACPQKPLSPSALNASAAAAATPAKAAAAVPLKPEQLPGRRAAAPTAQTAEAAAIAVTTTAATIAATKAAATTTATATAIAAAAAEATEKWAAAAGAADKMERQEEAPRNAPLPSPQPPSAPLQQQQQQKQQQQQQQLLAFQPFSFLVDISFWRLLSERKLKTWRLETPWVPIVATYGCTAAKPLQQQQKQQRQQQQQQQQQRGAGLCIARIDADALDLVQQLQQEQHQQQQQQPQKQQQEQHLQQQQQQQDEQQEQQQMACELLLQQEWLEADSSSPLPSPEAAEAEAAAAAAAAAGAGAPPPPAAAAAGRCRRSALLSLPPFAAKCLRNGTR…	EfaB_PLUS_26136.g2131	>EfaB_PLUS_26136.g2131 MSSFQGVAAAAASAAAAEEAAATTATDDTEIPAAPCAAAAAIQHCSRGSSSNNSSRDSSISRSHPSEEDSSSSNAIEQQQQQQQQQQRLMHALDEAERLASDALDVPQQQQQQQQQKEQQQQLQQQQLVWLPPLDASWNVEQHVRSLRDFKVRVHLTAVGDAARLRLSAFVVDGFEKVETISSFLQKTLKRKEVHVYVNSCIKPQPSEFIADLFQKFSVGDRLLMSYSYTPAF	EfaB_PLUS_5792.g543	>EfaB_PLUS_5792.g543 MWQPLYCEQLKDIMEFRHIHHQPVQLLEKSGLPLCIFLESSEVVALKPPAPLYVFVPRVSYLPTLIDKCHEHFKPYIQPSFGQPTSPFFDFCGIPIDWRLPVGVAFDILSSLKEGRATKRVGVAAPGDSDSNLAFDELAACGCDVELPWCLTIHFHGSASSYLSGGAHKLFAFQEFLGWASFESFFINSLKQATYIINGCATPFQRLAKAAEMQLLTASRTGSIAQFLEGCNQLLPPISPRNFKRIPVRLYVCGPPCIQLSLSFPCFKTSKTCCEAKTLDDSSSTPTGTERSASMNVTNRQCLVSEAQSLSTLGDLVHHVFPQLFPKLSPPVEAAVDKARVKDKADGPSTGNEDLDAVQRSEARKVKVTEEPGSVVGR…	EfaB_PLUS_4114.g420	>EfaB_PLUS_4114.g420 MELEQAAADAAAADAAAAHAAALTVAAAASTESGTGCVPLWRQVFLRRARVKQLLQHEWFAAICTAHAAALEDNRRLLASQASFLAVRSNASLAGAAAPATSVAAAGGTPQRQQQLLLQGSEDAAALRQEIRTLKETAAAAQRHHEQQQQQMEAELLLLRQQVQQQQQQLAEKDRDLMQQQRLLREKDEELAEKEAQAAATRKTCLLLVQQQQQQQQAVQQAQQEVAAKALETEGYLRELLRYKQAEASSLALLQQRMNVAAADTQPAAAAEEPRSEPVAAAASSADVRQQHPTASTAACSATHAGVALSAAAVGAAAAVTPQAAAAAASTVEGFSKDSSGSGDTLRRCDPPRRLRVSVHVHHRGVLCCCCTSAAAAA…
Sarcocystis neurona SN3	SN3_00202075	>SN3_00202075 MAAALRLLELNVVYTLNKRVIFCRTEGYRYYGANEYDVECITRNPRTFLPEECAVKMPSIRDEVSFEKRAAEAHRIRAKYPNRIPVICEKAPRSDLPVIDKKKFLVPMNMLVGEFKYIIHKHINQCAQNSGLPLTHEKTIYLFVENTAPKAGALMQEVYEQHVSDDGFLYVEYSSENTLGALPLPVRLAEKQQHQDDQRVRHLEQQQLQPSLQWW	SN3_00100680	>SN3_00100680 MQHDIDFSPVWQGSLEGQRKCSWLPPDKQYLIARSVPCYRRVREMDQALLHQEADGGWLLPLLRDSDEQQGDKEKGFPELTQTVAEHVVHECNVIPSSRNATQAVSRSTDPFRREEEISVDPATQVAAGARAHAEDHLLKESAIPDIASLTNIDDLLQEEDDPVALKAPAYFVRSAPDAEIVAARTYDVSITYDKYFQTPRIWLFGYNENGVPLSPEEIFEDILTEYAAKTVTVDPHPCTGIPTASIHPCRHASVMKKVVDSWIERGMKPRHDLALFALLKFISSVMPTIEYDFTMDIDMFIHTVASEALK	SN3_03700230	>SN3_03700230 MRRNAWGVPAGGACSGAAAAPAAAEAANLEAPITPAGKTKAAAATGDAGDTDAAAAREAMQDAAAPDERRERAATAAACDVGNTDSSRADGFFASAPLQQRCSSGQRRAASRPPSPPAAAGTATPDAATAAHAPTAEAGTADAAAATGSRRVPASVTPSGAGAAAAAAGPPSTGSVASSTSSSFSSASPTCPSSSSVSSWSCVPPPSSATKLLLFQPLHLQIDISFWKVLSEKKLREWRLETPWVPLLGVYTAAHASVRRPTDERQRQHQQQLQKQQQQQQQQQQQQQQQQQQQQQQQQQQQQQQQQQQQQQQQQQQQQQQQQQRREQQQREQQQREQQQREQQKQEQQQQQRKQLEQQQQQRKQQDQQQQQQQQRQCQQPAGLY…	SN3_02100375	>SN3_02100375 MEEEDDEWKFESPEEEEDGGAAGSAALQGRSGFPSSPDFFTAAAERRRQAVAAAAAADGAAAPPAGAAPAATVAVKARAAAEEAADEAAGAAAKLPTSQTAIVEEAAGAAAVAQRGEGTVPGDTRGARTASRRAATAADSPRAAAAKAGASVPAREAAQQQQQQQQQQQQQRQQQEQQQQHQQKGQEHREGRRRDQCSRDASESTPVLLLPFEGASAAAAAPQTEGGEAKLTAARETDGEGRAVAAETAAAAEAATAAAALAADAGVAAAAAEAATGIAEARADASAAATPEAGGSAADAAGPTEAGGTADTGAAAEAAEGHSEEAAAHQLVETAMYEETWRLRWEPPFDPRWRLGRQLVELRTMKVQVSLLNIGGAARLRMSRF…	SN3_00102290	>SN3_00102290 MMYAVCELLRCVLRPLLSVLKVFRRSLLLAIAVPVVALLLLRRGDDAAAAPPAAAAVREDTKGSGGVGERDLHVVGDEESAATAAADEDFYIFIPDDADDEEALAAALSARPEESSASAAAVTAREETFSGASSQRLQVPPAAIGQDGGSGKDVLRSEKLQQQQQRIPQQQLQRQASPAPPSYTESSFFRHAAALLCTEAGGAGCTQLLLLLLLGLMLLLGFTWQFASANDRSSSSSSAPPNSQAATGGDAVLNADKEIAGATSERARLATETLTEVDFPEISTEEEAGGEDETEGKDAEEEELVVIDAAEAAGCAVALPWQLTVHFRTPAAMLAAAKNSRVAAAIPETAGTGDSCCCSCAALRQQQQMPDVSGGNAATTAAAPG…	SN3_00201565	>SN3_00201565 MSLLPSSPAAASSALSHSTVSSHRASSISREATASSCSRAAAPAAAVFLTPAAVAAPAGPSPAASPAPSTAAAASLPRADRPAAAAAATAALAPCAASAAVAEESLPASAAASTASPAPVTAAGPADENAPASSPHAKDLISAASTGCRERRHSNTRPAAGAAAAAPVAAAETCAAGGAGGAADGSCVLYCNQGRPHVASPCSHVVGAALVAAGRPPRSRRPRCSSNNYVAGMPSWEYVFLRRVGLRDRVQCTWFRPVVAAYASAQAEGKRLLAANASAVAIAAASTAAATGATEIAAAATAAARGRGNPQFCTSGGGVAAAPSGAAAGAAATSAARGAAFAVKQNAGAAALHDGAGRQASFSALFPAAGEAAGTSSSAAAAPLP…
Cystoisospora suis strain Wien I	CSUI_000409	>CSUI_000409 MPSIRDEVSFAGIFFVCFPCCSFIEKRTAEAHRIRAKYPNRIPVICEKAPRSDLPVIDKKKFLVPMNMLVGEFKYIIHKHINQCAQNSGLPLTHEKTIYLFVDNTAPKAGALMQEVYEQHVADDGFLYVEYSSENTLG	CSUI_007054	>CSUI_007054 MASKQPGDNSSMSNSTCSSVSSGAAGGGGGVCTPQDSTGGDSKTNTKQSTASSATRSFRRGVSSGLSSLSSLSGSNVTHRLADMGRSFVASFTSAPVDSSFIEKGTLTPQEFVDAGDLLNHKFPTWQWQGTSSSDRRPPPCSWLPSDKQYLITRNVPCYRRVRDIDQALNSRAGVDVEGDWMLPLLDEEEEEGRSPPPGSSHDETPELLAEGLRQVHISRRGEDAERDDKRPTSPHHEKARQKSSPSSSARKLQYPASSSKGNPRDDVPDLMSFTDIDDLVQDEEEEEDLAAAEPSYFIRNEPDSGKFKPVVSPGMRMPRHQEKKLPRVDCSEGVAITMHVLVRLLESLTRHGRINLEELQQIVAARTYDLSITYDKYFQTPRIWL…	CSUI_002971	>CSUI_002971 MERHQAPPPRWQDEEKKEGEDLSSSSSGDVSRQVLQEKTSSTLQSFDGKEDFKQDKRIHDASSSSSTSTAKVGEDNSSVFPEPSSSPHFHIFPSEPSRIANPLSSSSAMSSSSFSFTSNSPSPTSPPPLSSGSALGSSSSPPVSGVPSSSISPWSSSPFSSSHAPPNLVKFQPFTLSIDVSFWRRLGEKKLHEWRLETPWVPVIASAIPTISRTSFSSSSSSSSFSLSHLQSASEEFSLPEVSPRSLYPRLGAVRGEGVGSVAGKRGSLGSTLIQSSSSTLASGGHMASPAVFRLDGRAFASEKAFFHCPQQEEEEDEEGLSLLSSSSQGEKEEQEKEEETSSSSFSRPRCRENLTSSSSLESTNVRKLTTKSENSPSSSSSSPSA…	CSUI_010713	>CSUI_010713 MKSHSISHHALQHEWISAREGEEESRIVSSSSPSSRAGIHSLNAFPSSSSPSSTSRHTPLPPPPHSSSSIVTPCRPSSSSPVFSPTRSSVSPSPSSISQPRALVNTSPPGDTFFPSSSSSPSSLPLRPSLFLSSSSSRVYFDRRSGRIISESDQEGEEGLLQELDAISSTESSSRSHSSLDQTLHSGTEEEEDEREESQEGSRHSGSSSSSSSSSFVDGSRTESLEEEEEEEEEGDSGQRGGQDEEEISLRMRERASRDTHKEEEEKDRVVVIDSHDLRQRTSSDPLLVGELLSRDVRAIEEDGRGEGDEEREMDAYEKVDTIQGEEEEKRRDFMKGLQRSYGAGAMGRAGEDHEKGGERSAGVDRNKENDNADTRVQLAAGMASC…	CSUI_002485	>CSUI_002485 MERTTRRRSNLHSEGENIEKKRSQEEEEKEKEERGRSGTCSSSLGEEETEKKKKETLSNRERKEEDEGEATASFIGPSSSCSSRLIRGRRGDRKEDDLDLSSSSVKRRENKESHFSKDNKEKTLPTPITQYEEEEEKQKEEEEENTFFSFRSISPPRSFALSSSVYLSQSECPSSFLFSSSSSLRLHLLKSSLPVEISLDSSELCMHALHPPPSLFLLLPRSSYLPQILQVCINHFRLFILPSTTSHLSSLSSSSSETLLSLSPSFSFLGRHLDWRLPVGVLFDLVTAKQRPSLLISSSSPLLNKTRREGDGDARQRRRRRKETEEDEDEEYRGDREDTIGFCPLPPSSSSSSCDPLYLPLSSIKSLMLPSQGLDCSSVCGLGSDV…	CSUI_002693	>CSUI_002693 MPSFSSSYAGAHCPSRTPRARTHLYHHRERYSSTSSASTCSSGSRSPSPTFSRSQSSRKRHRRRHAYIPRVPLWEHVFLRRLAIRDRIQSQWFQSLISSHSALVEDNRRLLAAAALQSLATGASPLIFSAGGPDVPQGERKTNFSGVDHETDEKRKDGSLYPFGFSGKSSFSHKEVGGSRADSSGDGPLPSHPPPPAPHLGPLPFWGGGVRGVGSRGGGTGGRDAGTLSAKLEEQLAEATKRASTAEEHVTVLKGQLRQAQKKLEEKTLESDVLRRLVGEREDELGDKEKDLAESHKACEFLQKERSQLQVALQAAQQDVMEKALENERYLRELLRYKEAEATRLNEMQQLYVSIMEKQQTRRAEKTPVAAAEDPAHRAFLLLAGL…
Besnoitia besnoiti strain Bb-Ger1	BESB_012830	>BESB_012830 MPSIRDEVSFEKRTAEAHRIRAKYPNRIPVICEKAPRSDLPVIDKKKFLVPMNMLVGEFKYIIHKHINQCAQNSGLPLTHEKTIYLFVENTAPKAGALMQEVYEQHVSDDGFLYVEYSSENTLG	BESB_036900	>BESB_036900 MASARKGVAGDESSDLANPSTSSLSSSSYSSPSSSSSSFSSFSAGGLTSLTSLSGSNVTHRLADVGRSIFASFTSAPVDSSFLAKGTLTPQEFVNAGDLLTHKFPTWQWQGCGKAGKRPSSWLPADKQFLITRSVPCYRRVRDMDNALNSRVGHDAEGGWMLPLLGDEEAEGRDGDGGDAPDLAQSMQSLRIKPAGGEKEAAGHSGDAPSAHTRSTQPGKPNDDVPDLMSFADIDDLVQEEHDPAAADSPSYFVRNAPDAEIVAARTYDLSITYDKYFQTPRIWLFGYSENGVPLTPEEIFEDILTDYAAKTVTVDPHPCTGIPTASIHPCRHASVMKKVADSWVERGMKPRHDLALLVLLKFISSVIPTIEYDFTMDIDMFIPHT…	BESB_083080	>BESB_083080 MGSKKRGPQARAKAASARKGKGRGAAEREQSTSDDERWQQAGSEEDERGEGESAGGKMSITPSSCASSSSFASHLEAYGLELHRIVPDGNCLFRAFADQHCGQQERHRDYREKAVAYIEARADDFRCFLSEEEESFKKYLSRMRRPGTWGSQMELQALSQVYKVNLFIHVSSAPVDEDDARPWSAGQAGGKWGAAAKTARGEKGGGGSKLRKGKKKHREAEAEEDDRDPAAPAKEQGWNICKMDNFSEKHPCLQLAFHVHHEHYNSVRMQGRAAGDMLTLAQVRQIFGLKERRHEGDVFDEDADRKRAFTTDADEPGEPPRIETAKEKKRRQKEERRKKKELAKAKAKEARRSEIAGEIKGENEDDAGKLSQESDEEHANSQKKPA…	BESB_018700	>BESB_018700 MVPDSPPSSDLSAAYAGQRGVERIALPARVTACQLGVAPHEAEDGAPLAAGFAILATSSGHFIDPSSGRFVLSESDQGDLEELEAISSSTSSSGNDDASLLQSDSGRQSPSLLDSRSELGGLAAEDEFFRVEETSGSEGPFPAFRGAECRAAARRSLDFCDSPRAQDREDAERSRAIEGDGGAACSGEPAEGLRPRGSRPAGPRGEDGECAAHAPEEDFRSPVGGSGAGRSSVQKPGAGQEEVMGSASPGPAPSVPPSGVACEAVRVRAAGTPSRREEKRDFEADSQPPSAEAGRRPSPAFEPRTFAALPKSGRGGGAPRPHASGAAAAESGEVEADGDRPRSAGAQSQLAHVPRVAGSGGREEEGSEDEEEFESPQEDLDSHSAG…	BESB_010400	>BESB_010400 MASDSEKNGDGLREQASAMSVRADDEADREQGYASVSEGVESENEDSGCSPPAFEARRFRRAQGADSHEGALPAQGSGAAALDEGGEGKRAPGSRSRAAPATPHPHANVNREDENMCRTAEAPMDFSSRVSGCRDRAGPRAGPAGGSAGASARGRPGSSSACASSRGFCEDCFSSQDAARCWGCRRSPRSPPPREEPRRVAVPRESSLARLGGSLRLSLLKSGMPVRISLDSSEVVSLQPPAPLYLFLLRASYLPQAVNACVNHFRVFVRPGVAHHAASAPAPSFSFLGYPLDWRLPVGVSFDLLASGAQPVLPSAATRPRGGRSRRRQPHDAHEREKKDVDCRPQMVQLEKKGVAAAYGALHARRDGEGGGQRALEEVKDLSPRR…	BESB_064580	>BESB_064580 MRLSKSASSSGASQGRVRPCSSYSRTSRAPEDALELPVWQYVFLRRAAVRDRVQSRWFRDVLASYSSVAEENVHLLVANASALSPFASGAGLQVPPFGPRPFDGGPPASSSRTSPRVKGSDAPSPGALEAGAQEEAAGGVDMGRVIGALEIRLAETLRRMDAAEGSAAALTAKLEQTRNQLEEKVLESDVLRRLVGEREEELGDREAELGEARKACAFLQNERSQLQAALQMAQQEVMEKALENERYLRELLRYKEAEATRLNEMQQLYVSIMEKQKKREPESRGRSAAGGEEEEARRALLLLSSLERAASPGDAGAPVSPQDSGEQGPPHCAHSSHSHDASSPAAGGASRDGRSEPRSGGSGISTLTQLLSLSASWGRAKAPVSD…
Neospora caninum Liverpool	NCLIV_008410	>NCLIV_008410 MPSIRDEVSFEKRTAEAHRIRAKYPNRIPVICEKAPRSDLPVIDKKKFLVPMNMLVGEFKYIIHKHINQCAQNSGLPLTHEKTIYLFVENTAPKAGALMQEVYEQHVSDDGFLYVEYSSENTLG	NCLIV_050410	>NCLIV_050410 MALPQNAPAAAAGASRSPTRDSPRSQPASSVTSKNTNASGDEGVSARERTPGSSVSRRLTSLASLSGSNVTHRLADMGRHLVASFTSAPTESSFLSKGTLTPQEFVDAGDLLTHKFPTWQWSGAGPSGKRASTWLPEDKQFLITKNVPCYRRVRDMDDALNSRVGHDAEGGWTLPLLNDEEREGRVDTGEAPDLTQSMQRLRLNAECEREAEASTRKTPPSVAAHAGQETAAADRERNLRDDVPDLINFSDIDGLVQEDDDPAAAEAPSSFVRSSADAEIVAARTYDLSITYDKYFQTPRIWLFGYSENGVPLLPEEIFEDILTDYAAKTVTVDPHPCTGIPTASIHPCRHASVMKKVVDSWLESGMKPRHDLALLVLLKFVSSV…	NCLIV_030510	>NCLIV_030510 METKAEAEEAVCGVPGRLGREAARAEEGESQREEGGSQRIEGGSQTEEKGRVDGATASGIGCRSSSLREEHRSAPNSSCSGPAASAASSHPRSEASSTRCICASRAVLRFHPFTLSIDVSFWRRLGETKLREWRLQTPWTPLLAVSTPKHFVSRVTPSRAPASFSPGGRTEWRREKAGSASPCSLSPAIFRLDQNAFDLASHPRFLSSSSDASPAAPCFTGEVPLLGFLYNCNSLEQFKAFNRQAAVSQILQAPILSASSLSSQEVRRGSASPDEAQNACGDSPGLLQLPVYEDAFWDFPSRTASLHQHNRPASTGSASLAPQSSPSSASSLSPASSAVASEAVSGRRDAPWLSQCLYTALPPIALACRFFLITFIDLKAFVAFY…	NCLIV_004600	>NCLIV_004600 MSPAAPPPTHSSCATQPVSAVTSVPAETSGFPHPRAGGGSQQETCRARRLLRASPRPLNQSPGHFGSETPRGSLDELEAIHSTSSSGDGSSLLDSSRRSSSLVDSRDSDLGDDGFFKLGEDLGREPGSGSFDTASRDALTTPRTASQLRPLGVASPQPSLPIDGCRDGDGETEPRRVREERRSGRDSVGVLEVRRDSGRQETSRDQEAGDDGHARNEECRRPGADAGGGRSDAEGTRGVGSPAGDSQKRRETGLRGVHPAVPARPPPSVESAGEDLNPREANSATSRPFQSAVATARQSQICASRSRDAGAWSAERLGSEDSARAGPRPGEEDAERTDGEGRRQTPVREASRLAWAEGDYVEDEAFESPQEDLESGSRGGRAEGT…	NCLIV_031260	>NCLIV_031260 MKPRSAGNNPEALSAPNARAHAEASRAEPESEGGYSEGAYASLRDEGESGEDKASLRETNAGQGTLKLPPRGTLGEKPSNPEAFPAPPVPSSSSTSVSSSLAASSLPPSASLSVRPVSVRPADPPATACSKSSARPPARVSRRRGDNPQSRRPSHAHAPPPPRGGRRRLRRDTDEARYIRLSREGSLARFSSSLRLGLLRSGLPVKIALESSEVASLQLPAPLFLFLPRSSYLPQIVSECVSRFRFFLRPTQSPGVPGPARAPSPCFSFLGSPLDWRLPLGVSFDLFTACQLSPAGPSSPWLGAQGDSLSRGARRQAADARDAGSEGAGGEPSGRSAGLANARGANGEGKGGRPRDLRTRQGTGRPSLRRNRGNSTETEAGELIA…	NCLIV_038130	>NCLIV_038130 MQPASLASGPSRVRVASVRRLTRRLGDRVSSVSRAFRGLRAYSGDSTVDVPVWEYVFLRRSVVRDRIQSRWFQDLLSSYNLVVEENVHLLAENATALTNFASTFLVSGDKAGRGSLSPRHEGADSGFSGSSRNASGDMSSLGPPGPGEAHKPGIREPGAHATAVKGVAAHEETKSGEVDSARLLIGALEAQLGETSRRMVAAEESVIALNEKLERATKLLDEKTVESDVFRRLVGEREEELVDRETELAEAKKACAFLQNERRQLQQTLQVAQQEVMEKALENERYLRELLKYKEAEATRLNEMQQLYVSIMEKQHKTHQPDTTGAGGGEGEGAHGAVLTGLDMPEIPGQQDQTVPSKDRHGAGSLFLQVCTEELSACGVGEGAE…
Hammondia hammondi strain H.H.34	HHA_254120	>HHA_254120 MPSIRDEVSFEKRTAEAHRIRAKYPNRIPVICEKAPRSDLPVIDKKKFLVPMNMLVGEFKYIIHKHINQCAQNSGLPLTHEKTIYLFVENTAPKAGALMQEVYEQHVSDDGFLYVEYSSENTLG	HHA_236110	>HHA_236110 MTKPQETPGDAPSSFSSSSSSSSSVSPLRAKKGAEASAAERSRVSAVSKFGSFGSLSGSNVTHRLADMGRHLVASFTSAPTASSFVSKGTLTPSEFVDAGDLLTHKFPTWQWKGVGPDGKRASGWLPEDKQYLITKNVPCYRRVRDMDDALNTRVGHDVEGGWMLPLLNDDEREGRSSGEAPDLTQSMQSLRLNAECGHELRKVAPPTPTQTSASAASTQENSLRDDVPDLINFADIDCLVQEDDDPAAAEAPSFVRTSPDAEIVAARSYDLSITYDKYFQTPRIWLFGYSENGVPLLPEEIFEDILTDYAAKTVTVDPHPCTGIPTASIHPCRHASVMKKVVDSWVESGMRPRHDLALLILLKFVSSVIPTIEYDFTMDVDMLIHR…	HHA_229690	>HHA_229690 MEMKKENKPDADAVCAEPAPASPTIPLPRDEREPSTSHSSCFYPAAVSACSATPTRSASTAAVSSSTCSSSASARSVLKFQPFTLSIDVSFWQKLGEKKLREWRLQTPWVPLLAVSTPKHCVLRAPCRAESLPEGGQDWRREKAVSAATCSHSPALLRLDQTAFDSPSVCPVPSSSCASSSAFASSPCYTGDVPLLGFLYNCNSLEQFKAFNRQAAISKVLQAPVLSADAGPPSASCSPSSPSSRPPSSSVVRQDARLREEAETASACRASLGLLQLPVYEETFWEFPPASSSLPQPSVSPAAGLASEWCMYSALPPVALACRFLLITFIDLKAFVAFYSVALPAVRPGADFTLLRPPRSVLACSICRRDRRDRSKERQGSSAVEAS…	HHA_321300	>HHA_321300 MSPETSPSGPAGLCASQLASEPRSAVPGVSRSSAAHANERSAERRNSFSPASNVFDPSSGRSASASHQGDLGELEALSSTSSSGEASSLLDSDSGSASLLDSGDSDSDPVDDGFFKLEATLGREGQGASLHSPEPDKDAAEGGSSAPPERAFPFRDSSGESSKAVPTRGSESREQEASNTPEDFAVCGEEPTSETVEKTGQRGAARERREFCTSVSDADFHKSGSETGRPLEVVLRAPSAACQEPKEFLETHATANLSPSAARSGKSSVRPLRRHGMPASSAGIRESQRGTVFSEKHVLPTTQASQTDASASRNVVSRSEICGLKITAFSSQNVKTRAEGDEKINSEGRPQTPRREQELGGGENTGVDSLQEDEFESPREDLDTRSE…	HHA_230860	>HHA_230860 MSALRSRNSAADSRETGPEREEEEGTCDGVYGAIRDQGDPRDQRFSRGEKIQDLEPGERQGDAQLSRGSQPLFRENHGEKPLNPASPPRFSSSTSVGSSPQPSLPPPPPAASQASLRPAPARPEGEGPPTSACSGACSSSRRGNADELRARRAALHGVEAPLFPGVRGQPSRGRQAENSREVGRVRLSRQSSLGRLHSSLRQSLLRSGLPVRIALETSEVVSLQPPPPLFLFLPRSSYLPQIVNECVTRFRFFLRPTQARGVAGPERPPSPSFSCLGFPLDWRLPLGVSVDLLAGQLLPCGVRPPLRRDAGDGAVLPTHERETRVAGDEGGTGRAAKGRPGRKRASSRRQASSVHAADRDAQDLVAVCPPEACGAAVPLPWPLTFHF…	HHA_200280	>HHA_200280 MRPAACVASGPSPVRVASLPRPTRRSGCHGSSLPGASGDFRAHSGDTAVDVPVWQYVFLRRAAVRDRIQSRWFQDLLVSYSLVVEENVHLLAENASALTGFASNFFAAAGERTGHGSFSPRRNDGLEAGFCGLVHGQISDDFTSGSRGAGEAQKPGICEPSVQAAVGKSGKPCTETKSGDVDSTRAVIGALGAQLGETSRRVVAAEESVVALNEMLDQTRKLLEEKTVEGDVLRRLVGEREEELGDRETELAEAKKACAFLQNERKQLQEALQTAQQEVMEKALENERYLRELLRYKEAEATRLNEMQQLYVSIMEKQQKIHQPETEGRGEGEGEGARGSVVLAGLGIFENNSGHPDPKDFPKSSRRGGKSLFLELSTQTEASACSE…
Toxoplasma gondii ME49	TGME49_254120	>TGME49_254120 MPSIRDEVSFEKRTAEAHRIRAKYPNRIPVICEKAPRSDLPVIDKKKFLVPMNMLVGEFKYIIHKHINQCAQNSGLPLTHEKTIYLFVENTAPKAGALMQEVYEQHVSDDGFLYVEYSSENTLG	TGME49_236110	>TGME49_236110 MTKPQETPGDAASSSSSSSSSSSSSSSSVSPLHGKKGVEASAAERSRASAMSKLGSFGSLSGSNVTHRLADMGRNLVASFTSAPTASSFISKGMLTPSEFVDAGDLLTHKFPTWQWKGVGPTGKRASGWLPEDKQYLITKNVPCYRRVRDMDDALNTRVGHDVEGGWMLPLLNDEEREGGSSGEAPDLTQSMQNLRLNAECGHELRKPAPPTPTQTSASTASNQENSLRDDVPDLINFADIDCLVQEDDDPAAAEAPSVVRTSPDAEIVAARSYDLSITYDKYFQTPRIWLFGYSENGVPLLPEEIFEDILTDYAAKTVTVDPHPCTGIPTASIHPCRHASVMKKVVDSWVESGVRPRHDLALLILLKFVSSVIPTIEYDFTMD…	TGME49_229690	>TGME49_229690 METKKENKPDADAECAAPAGFGGHEASRPEDEETENKKSKVSGTESARACPTSPLPRDEREPSTSESSCFYPPAVSACSSIHSRCASTAAVSSSTWYSSAAARPVLKFQPFTLSIDISFWQKLEEKKLREWRLQTPWVPLLAVSTPKHCMVRAPRRAESLPEGGQEWRREKAVSAATGSLSPALLRLDQTAFDSPSLCSVLPSSCASSAFASPPCFTGDVPLLGFLYNCNSLEQFKAFNRQAAISQVLQAPLLSTDACPPSASCSRSSPSSRPPSSSVVRQDTRLREEAETASACRASLGLLQLPVYEDSFWKFPPACSLPQPSVSPAADPASAPCQSSSSLASPSSTASPSSSAFPAPPESLHAPWRAESMYSALPPVALACR…	TGME49_321300	>TGME49_321300 MSPETSPSGPAGLCASQLASEPHSGVWGVSQPSDAHANESSAGRRNSFSSASNVVDPSSGRSVSASHQGDLGELEALSSTSSSGEASSLLDSDSGSASLLDSGDSDSDPADDGFFKLKATLGRDSQGASVHSSEPDEDAAKGRSSASSELAFPYRDSSGERSKAVPTRRSESREQEASNTPEDPAVCGEETTSEKAEKTGQREDPREQRKFWTSVSDADFQKSGSETGRRLEVGRRAPSSACQESKEFLEAHAAADLYLSPSAARSGSSVRPQRRDGMPASSTGIRESQRGTVFPENHVLPMQASQTDASASRNVASRPEMCGPTVTALSSKNVKTRAEGDEENESEGRLQTPRRGHELRGGDNTAADSLEEDEFESPREDLDT…	TGME49_230860	>TGME49_230860 MSALRSRNSGTDCPSRKEGLHAGTASETGPKREEEGTCDGVYVSIRDQGDPRDQLLSPRETIKDQEPDDRRGDAQRSRVSQPLFRENRGEKLLHSASPPLFSSSTSVGSSPQPFLLPPAAPLASLRPASGRSGARSSSSRGNADKLRSRQTARNVIEAPSFPGVPDQRSRGRQAENAREGGRVRLARQSSLGRLHSSLRQGLLRSGLPVRIALETSEVVSLQPPPPLFLFLPRSSYLPQIVNECVTRFRFFLRPTQTRGVAGPERPPSPSFSCLGFPLDWRLPLGVSVDLLAGQHLPCGVRPPLWRDAGDAGDPAGSDAGDGAVLPTHERETQDAGDAGRRGPTAKARSGRKRASFRRTVSSVPAVDRDALDLVAVCPPEACGA…	TGME49_200280	>TGME49_200280 MRPAACVASGPSPARVASLPRPTRRSGCHGSFLLGASGDFRAHSGDTAVDVPVWQYVFLRRAAVRDRIQSRWFQDLLLSYSLVVEENVHLLAENASALTSFAANFSAAAGERTAHGSFSRHRHDGLEAEFSGLVHGQVSDIFASGSRGAGETQKPGICEPSVEAAVGKSGKPCTETKSGDVDSTRAVIGALRAQLGETSRRLVAAEESIVSVNEKLEQTRKMLEEKTIEGDVLRRLVGEREEELGDRETELAEAKKACAFLQNERNQLQQALQTAQQEVMEKALENERYLRELLRYKEAEATRLNEMQQLYVSIMEKQQKIYQPETEGRGDGEGEGARGSVVLAGLDIFEKNSGQPDPKDFRKSSRRGRESLFLQLSTQTEASA…
